# Supplementary material for: Altered mRNA Expression of Interleukin-1 Receptors in Myocardial Tissue of Patients with Left Ventricular Assist Device Support
Source: J Clin Med. 2021 Oct 22;10(21):4856. doi: 10.3390/jcm10214856 (PMC8584390; doi:10.3390/jcm10214856)
Supplement: Supplementary file 1 [file jcm-10-04856-s001.zip]

Archive with 9 entries (8 files):
- Figure S2_Revision.tif
- FigureS1.tif
- Legends S1.pdf
- Table S1.pdf
- __MACOSX/
- __MACOSX/._Figure S2_Revision.tif
- __MACOSX/._FigureS1.tif
- __MACOSX/._Legends S1.docx
- __MACOSX/._Table S1.docx
